# Supplementary material for: Father Trait Anger and Exposure to Infant Cry: Effects on Emotion, Appraisals of Infants, and Cognitive Performance
Source: J Pers. 2025 May 23;94(2):264–76. doi: 10.1111/jopy.13029 (PMC12988345; doi:10.1111/jopy.13029)
Supplement: Supplementary file 4 — Table S1. [file JOPY-94-264-s005.xlsx]

## Sheet: Sheet1
Table S1
Comparison Across Audio Conditions of Trait Anger and Key Demographic Variables (N = 368)
Navon task		Infant Crying (n = 31)			Infant Babble (n = 49)			Non-infant related control (n = 34)			Comparison Across Audio Conditions			Post-Hoc tests of significant differences
		M	SD		M	SD		M	SD		χ2	p
	Trait anger	16.42	5.85		16.08	4.88		16.76	4.46		0.85	0.653		N/A
	Age	38.97	5.91		38.71	5.65		35.76	7.73		7.31	0.026		N/A
	Age of youngest child	4.31	2.43		4.46	3.03		4.69	2.73		0.25	0.885		N/A
	Number of children	2.29	1.16		1.76	0.69		1.71	0.84		5.09	0.078		Infant crying > infant babble (p = .027); infant cry > pink noise (p = .010)
		n	%		n	%		n	%		χ2	p
	Relationship status	30	96.77		49	100.00		34	100.00		N/A	0.272		N/A
	Post high school qualification	24	77.42		42	85.71		29	85.29		1.07	0.584		N/A
	Household income above the median	22	70.97		32	65.31		18	52.94		2.43	0.296		N/A
	United Kingdom country of residence	11	35.48		22	44.90		14	41.18		0.69	0.707		N/A
	Participated in study with no others present	19	61.29		31	63.27		20	58.82		0.17	0.920		N/A
Go/no-go		Infant Crying (n = 37)			Infant Babble (n = 45)			Non-infant related control (n = 36)			Comparison Across Audio Conditions			Post-Hoc tests of significant differences
		M	SD		M	SD		M	SD		χ2	p
	Trait anger	16.65	4.25		16.60	4.23		16.69	5.13		0.18	0.916		N/A
	Age	37.95	6.67		35.33	6.51		36.78	6.74		2.22	0.329		N/A
	Age of youngest child	4.07	2.87		4.87	2.72		4.45	2.66		2.02	0.364		N/A
	Number of children	1.86	0.82		1.71	0.79		1.67	0.76		1.12	0.570		N/A
		n	%		n	%		n	%		χ2	p
	Relationship status	36	97.30		45	100.00		36	100.00		N/A	0.619		N/A
	Post high school qualification	35	94.59		40	88.89		29	80.56		3.48	0.176		N/A
	Household income above the median	26	70.27		30	66.67		20	55.56		1.89	0.390		N/A
	United Kingdom country of residence	14	37.84		18	40.00		12	33.33		0.39	0.824		N/A
	Participated in study with no others present	17	45.95		30	66.67		20	55.56		3.58	0.167		N/A
RMET-R		Infant Crying (n = 36)			Infant Babble (n = 46)			Non-infant related control (n = 54)			Comparison Across Audio Conditions			Post-Hoc tests of significant differences
		M	SD		M	SD		M	SD		χ2	p
	Trait anger	16.94	5.05		16.74	4.52		15.74	4.10		1.48	0.477		N/A
	Age	36.81	6.35		37.98	7.02		37.33	7.26		0.71	0.701		N/A
	Age of youngest child	4.18	2.81		4.15	2.94		5.40	3.26		4.64	0.098		N/A
	Number of children	1.97	0.91		1.72	0.72		1.50	0.72		6.46	0.039		Infant crying > pink noise (p = .003); infant babble > pink noise (p = .047)
		n	%		n	%		n	%		χ2	p
	Relationship status	34	94.44		45	97.83		51	94.44		N/A	0.664		N/A
	Post high school qualification	31	86.11		37	80.43		46	85.19		0.60	0.740		N/A
	Household income above the median	22	61.11		31	67.39		30	55.56		1.46	0.481		N/A
	United Kingdom country of residence	16	44.44		19	41.30		23	42.59		0.08	0.960		N/A
	Participated in study with no others present	19	52.78		26	56.52		28	51.85		0.23	0.890		N/A
Total sample		Infant Crying (n = 104)			Infant Babble (n = 140)			Non-infant related control (n = 124)			Comparison Across Audio Conditions			Post-Hoc tests of significant differences
		M	SD		M	SD		M	SD		χ2	p
	Trait anger	16.68	5.00		16.46	4.54		16.30	4.51		0.24	0.888		N/A
	Age	37.86	6.34		37.39	6.52		36.74	7.22		2.79	0.247		N/A
	Age of youngest child	4.18	2.70		4.49	2.90		4.93	2.96		3.51	0.173		N/A
	Number of children	2.03	0.97		1.73	0.73		1.60	0.76		11.23	0.004		Infant crying > infant babble (p = .014); infant cry > pink noise (p < .001)
		n	%		n	%		n	%		χ2	p
	Relationship status	100	96.15		139	99.29		121	97.58		N/A	0.226		N/A
	Post high school qualification	90	86.54		119	85.00		104	83.87		0.32	0.853		N/A
	Household income above the median	70	67.31		93	66.43		68	54.84		5.06	0.080		N/A
	United Kingdom country of residence	41	39.42		59	42.14		49	39.52		0.26	0.880		N/A
	Participated in study with no others present	55	52.88		87	62.14		68	54.84		2.47	0.291		N/A
Note. As all continuous variables (trait anger, age, number of children, and age of youngest child) were significantly non-normal, the Kruskal Wallis chi-square and p-value are presented here for difference tests involving those variables. Where there was a significant difference between sound conditions on a continuous outcome, post hoc dunns test p-values are reported. As relationship status ha…
