# Supplementary material for: Father Trait Anger and Exposure to Infant Cry: Effects on Emotion, Appraisals of Infants, and Cognitive Performance
Source: J Pers. 2025 May 23;94(2):264–76. doi: 10.1111/jopy.13029 (PMC12988345; doi:10.1111/jopy.13029)
Supplement: Supplementary file 5 — Table S2. [file JOPY-94-264-s002.xlsx]

## Sheet: Sheet1
Table S2
Linear Regressions Assessing Trait Anger and Sound Condition as Predictors of Post-Exposure Continuous Angry Emotional State (N = 368)
Variables		Model 1					Model 2
		β	95%CIs		p		β	95%CIs		p
			LL	UL				LL	UL
Feeling angry
	Trait anger						0.11	0.01	0.21	.025
	Cry (vs babble)	0.59	0.33	0.85	<.001		0.58	0.33	0.84	<.001
	Cry (vs pink noise)	0.48	0.23	0.74	<.001		0.48	0.23	0.73	<.001
Feeling like yelling at someone
	Trait anger						0.08	-0.03	0.18	.143
	Cry (vs babble)	0.52	0.23	0.80	<.001		0.51	0.23	0.80	<.001
	Cry (vs pink noise)	0.54	0.27	0.81	<.001		0.53	0.26	0.81	<.001
Feeling like hitting someone
	Trait anger						0.08	-0.02	0.19	.128
	Cry (vs babble)	0.29	0.03	0.55	.032		0.28	0.02	0.54	.033
	Cry (vs pink noise)	0.26	0.00	0.52	.048		0.26	-0.00	0.52	.052
Note. Model 1 included sound condition as a predictor. Model 2 included trait anger and sound condition as predictors. Both models adjusted for characteristics that differed by sound condition (i.e., number of children), the cognitive test the participant completed, and for pre-exposure scores of the respective emotional state. CI = confidence interval; LL = lower limit; UL = upper limit.
